# Supplementary material for: Cryopreservation of cerebrospinal fluid cells preserves the transcriptional landscape for single-cell analysis
Source: J Neuroinflammation. 2024 Mar 23;21:71. doi: 10.1186/s12974-024-03047-1 (PMC10960996; doi:10.1186/s12974-024-03047-1)
Supplement: Supplementary file 1 — Additional file 1: Fig. S1. Representative images of the CSF cell pellet visible post-centrifugation. See image file. A sample devoid of RBC contamination is seen on the left, and one with substantial RBC contamination is seen on the right. Table S1. Donor demographics and sample information. See Excel file. Subject IDs, Age, Sex, and number of individual reactions tested from FRE, FBS, REC, and DNA samples listed. Table S2. Quality control metrics pre- and post-filtration. See Excel file. QC filtering: Cells having 200 – 4500 umi counts, < 20% mito genes detected were retained. 2000 high variable genes were used for clustering. Columns: Total_cells.before.filtering: cells pre-filtering; cells after filtering: cells remaining after application of above filters; Total_genes: Genes per sample, avg_numi: average number of umi counts before filtering; numi after filtering: average number of umi counts after filtering; avg_mito: average mitochondrial genes in each sample before filtering; mito after filtering: average number of mitochondrial genes in each sample after filtering. Fig. S2. Cellular features, UMI, mitochondrial reads, and cellular stress-related gene expression. See image file. All graphs include data from CSF A, B, and C. A–C Density plot showing the distribution of the number of transcriptional features (genes), number of Unique Molecular Identifiers (UMI), and percentage of overall gene expression attributed to mitochondrial genes, respectively. D–F Violin plots of HSPA1A, HSPA1B, and HSP90AA1 normalized gene expression levels, respectively. Table S3. Cell type designations, proportions and mean predicted scores. See Excel file. Mean predicted score is the Azimuth-derived confidence score for a given annotation. ‘All’ refers to the total of all cell types (L1 or L2). Columns E-L reference L1 designations (used throughout the manuscript), and columns M-AP list L2 designations (not used elsewhere in the manuscript). Summary information for samples by fresh [file 12974_2024_3047_MOESM1_ESM.zip › S4_Table.xlsx]

## Sheet: ALL
	CSF-B_FBS	CSF-B_FRE	CSF-B_REC	CSF-C_FBS	CSF-C_FRE	CSF-C_REC	CSF-A_FBS	CSF-A_FRE	CSF-A_REC
CSF-B_FBS	0	188.333	230.188	352.495	398.013	445.669	208.351	252.173	282.217
CSF-B_FRE	188.333	0	206.281	262.105	250.27	363.893	157.586	135.24	231.04
CSF-B_REC	230.188	206.281	0	244.881	324.296	332.538	213.035	210.409	217.973
CSF-C_FBS	352.495	262.105	244.881	0	193.732	125.326	193.9	174.497	126.721
CSF-C_FRE	398.013	250.27	324.296	193.732	0	277.32	260.75	195.73	261.409
CSF-C_REC	445.669	363.893	332.538	125.326	277.32	0	285.053	276.845	185.079
CSF-A_FBS	208.351	157.586	213.035	193.9	260.75	285.053	0	96.2636	120.458
CSF-A_FRE	252.173	135.24	210.409	174.497	195.73	276.845	96.2636	0	146.923
CSF-A_REC	282.217	231.04	217.973	126.721	261.409	185.079	120.458	146.923	0

## Sheet: CD4_T
	CSF4_FBS	CSF4_FRE	CSF4_REC	CSF11_FBS	CSF11_FRE	CSF11_REC	CSF6_FBS	CSF6_FRE	CSF6_REC
CSF4_FBS	0	153.236	125.042	183.831	225.095	243.189	166.592	195.508	171.763
CSF4_FRE	153.236	0	72.1265	196.964	119.878	270.357	167.111	94.5427	134.676
CSF4_REC	125.042	72.1265	0	196.09	156.526	274.205	174.963	139.417	164.319
CSF11_FBS	183.831	196.964	196.09	0	220.004	91.6207	127.024	192.81	139.259
CSF11_FRE	225.095	119.878	156.526	220.004	0	295.423	216.438	125.478	166.734
CSF11_REC	243.189	270.357	274.205	91.6207	295.423	0	161.697	257.243	183.837
CSF6_FBS	166.592	167.111	174.963	127.024	216.438	161.697	0	140.619	80.7571
CSF6_FRE	195.508	94.5427	139.417	192.81	125.478	257.243	140.619	0	115.056
CSF6_REC	171.763	134.676	164.319	139.259	166.734	183.837	80.7571	115.056	0

## Sheet: CD8_T
	CSF4_FBS	CSF4_FRE	CSF4_REC	CSF11_FBS	CSF11_FRE	CSF11_REC	CSF6_FBS	CSF6_FRE	CSF6_REC
CSF4_FBS	0	91.5684	137.736	131.501	184.461	159.873	106.349	124.497	119.846
CSF4_FRE	91.5684	0	104.452	126.896	149.755	174.099	107.353	88.7614	120.703
CSF4_REC	137.736	104.452	0	176.556	202.747	224.167	170.901	158.515	196.496
CSF11_FBS	131.501	126.896	176.556	0	143.037	105.359	129.964	134.779	116.835
CSF11_FRE	184.461	149.755	202.747	143.037	0	224.83	173.715	137.908	134.406
CSF11_REC	159.873	174.099	224.167	105.359	224.83	0	141.692	178.607	152.794
CSF6_FBS	106.349	107.353	170.901	129.964	173.715	141.692	0	78.6826	90.4133
CSF6_FRE	124.497	88.7614	158.515	134.779	137.908	178.607	78.6826	0	109.272
CSF6_REC	119.846	120.703	196.496	116.835	134.406	152.794	90.4133	109.272	0

## Sheet: mono
	CSF4_FBS	CSF4_FRE	CSF4_REC	CSF11_FBS	CSF11_FRE	CSF11_REC	CSF6_FBS	CSF6_FRE	CSF6_REC
CSF4_FBS	0	160.408	321.061	217.397	191.206	348.692	172.297	175.76	359.171
CSF4_FRE	160.408	0	355.252	274.931	150.956	394.233	197.344	176.316	420.294
CSF4_REC	321.061	355.252	0	319.503	381.616	331.054	352.569	296.184	308.566
CSF11_FBS	217.397	274.931	319.503	0	190.071	207.013	129.416	144.171	236.838
CSF11_FRE	191.206	150.956	381.616	190.071	0	332.519	129.675	140.315	370.795
CSF11_REC	348.692	394.233	331.054	207.013	332.519	0	275.985	267.739	107.43
CSF6_FBS	172.297	197.344	352.569	129.416	129.675	275.985	0	92.6786	298.632
CSF6_FRE	175.76	176.316	296.184	144.171	140.315	267.739	92.6786	0	280.721
CSF6_REC	359.171	420.294	308.566	236.838	370.795	107.43	298.632	280.721	0

## Sheet: dc
	CSF4_FBS	CSF4_FRE	CSF4_REC	CSF11_FBS	CSF11_FRE	CSF11_REC	CSF6_FBS	CSF6_FRE	CSF6_REC
CSF4_FBS	0	153.381	127.46	138.201	198.634	187.011	165.632	174.976	189.748
CSF4_FRE	153.381	0	158.719	176.035	116.449	218.115	157.922	81.4922	240.762
CSF4_REC	127.46	158.719	0	153.818	208.496	211.395	193.153	180.005	195.974
CSF11_FBS	138.201	176.035	153.818	0	152.637	108.791	126.551	156.352	143.921
CSF11_FRE	198.634	116.449	208.496	152.637	0	180.338	135.362	99.9899	234.448
CSF11_REC	187.011	218.115	211.395	108.791	180.338	0	116.002	196.345	111.327
CSF6_FBS	165.632	157.922	193.153	126.551	135.362	116.002	0	121.704	149.824
CSF6_FRE	174.976	81.4922	180.005	156.352	99.9899	196.345	121.704	0	214.99
CSF6_REC	189.748	240.762	195.974	143.921	234.448	111.327	149.824	214.99	0

## Sheet: nk
	CSF4_FBS	CSF4_FRE	CSF4_REC	CSF11_FBS	CSF11_FRE	CSF11_REC	CSF6_FBS	CSF6_FRE	CSF6_REC
CSF4_FBS	0	324.305	310.895	244.936	301.465	257.666	265.66	303.644	304.736
CSF4_FRE	324.305	0	199.109	296.219	196.811	263.957	229.097	181.577	195.867
CSF4_REC	310.895	199.109	0	242.019	166.059	206.493	187.292	163.321	161.38
CSF11_FBS	244.936	296.219	242.019	0	194.569	99.0564	143.199	211.862	207.595
CSF11_FRE	301.465	196.811	166.059	194.569	0	153.64	147.719	120.028	130.888
CSF11_REC	257.666	263.957	206.493	99.0564	153.64	0	122.037	169.571	147.309
CSF6_FBS	265.66	229.097	187.292	143.199	147.719	122.037	0	112.257	122.545
CSF6_FRE	303.644	181.577	163.321	211.862	120.028	169.571	112.257	0	99.1602
CSF6_REC	304.736	195.867	161.38	207.595	130.888	147.309	122.545	99.1602	0

## Sheet: B
	CSF4_FBS	CSF4_FRE	CSF4_REC	CSF11_FBS	CSF11_FRE	CSF11_REC	CSF6_FBS	CSF6_FRE	CSF6_REC
CSF4_FBS	0	447.953	418.814	247.313	441.634	409.389	252.388	296.705	384.043
CSF4_FRE	447.953	0	165.72	439.271	186.311	518.489	335.702	252.592	203.329
CSF4_REC	418.814	165.72	0	419.528	206.366	521.294	315.757	268.428	225.32
CSF11_FBS	247.313	439.271	419.528	0	414.694	361.614	190.019	273.998	352.186
CSF11_FRE	441.634	186.311	206.366	414.694	0	451.283	322.35	241.19	196.104
CSF11_REC	409.389	518.489	521.294	361.614	451.283	0	360.423	339.48	386.15
CSF6_FBS	252.388	335.702	315.757	190.019	322.35	360.423	0	181.218	231.807
CSF6_FRE	296.705	252.592	268.428	273.998	241.19	339.48	181.218	0	199.706
CSF6_REC	384.043	203.329	225.32	352.186	196.104	386.15	231.807	199.706	0
