# Supplementary material for: Cryopreservation of cerebrospinal fluid cells preserves the transcriptional landscape for single-cell analysis
Source: J Neuroinflammation. 2024 Mar 23;21:71. doi: 10.1186/s12974-024-03047-1 (PMC10960996; doi:10.1186/s12974-024-03047-1)
Supplement: Supplementary file 1 — Additional file 1: Fig. S1. Representative images of the CSF cell pellet visible post-centrifugation. See image file. A sample devoid of RBC contamination is seen on the left, and one with substantial RBC contamination is seen on the right. Table S1. Donor demographics and sample information. See Excel file. Subject IDs, Age, Sex, and number of individual reactions tested from FRE, FBS, REC, and DNA samples listed. Table S2. Quality control metrics pre- and post-filtration. See Excel file. QC filtering: Cells having 200 – 4500 umi counts, < 20% mito genes detected were retained. 2000 high variable genes were used for clustering. Columns: Total_cells.before.filtering: cells pre-filtering; cells after filtering: cells remaining after application of above filters; Total_genes: Genes per sample, avg_numi: average number of umi counts before filtering; numi after filtering: average number of umi counts after filtering; avg_mito: average mitochondrial genes in each sample before filtering; mito after filtering: average number of mitochondrial genes in each sample after filtering. Fig. S2. Cellular features, UMI, mitochondrial reads, and cellular stress-related gene expression. See image file. All graphs include data from CSF A, B, and C. A–C Density plot showing the distribution of the number of transcriptional features (genes), number of Unique Molecular Identifiers (UMI), and percentage of overall gene expression attributed to mitochondrial genes, respectively. D–F Violin plots of HSPA1A, HSPA1B, and HSP90AA1 normalized gene expression levels, respectively. Table S3. Cell type designations, proportions and mean predicted scores. See Excel file. Mean predicted score is the Azimuth-derived confidence score for a given annotation. ‘All’ refers to the total of all cell types (L1 or L2). Columns E-L reference L1 designations (used throughout the manuscript), and columns M-AP list L2 designations (not used elsewhere in the manuscript). Summary information for samples by fresh [file 12974_2024_3047_MOESM1_ESM.zip › S2_Table.xlsx]

## Sheet: Supp_table_2_QC pre post filter
Donor_Name	Donor_and_cryo	QC parameters	Results
CSF-A	CSF-A-FRE-1	Total_cells.before.filtering	3707
		cells after filtering	3590
		Total_genes	17408
		avg_numi	6852.58
		numi after filtering	6151.92
		avg_mito	2.24043
		mito after filtering	2.23082
CSF-A	CSF-A-FRE-2	Total_cells.before.filtering	3921
		cells after filtering	3787
		Total_genes	17603
		avg_numi	6956.57
		numi after filtering	6268.82
		avg_mito	1.51539
		mito after filtering	1.51443
CSF-A	CSF-A-FRE-3	Total_cells.before.filtering	296
		cells after filtering	283
		Total_genes	12612
		avg_numi	7036.06
		numi after filtering	6092.63
		avg_mito	1.55839
		mito after filtering	1.58333
CSF-A	CSF-A-FBS-1	Total_cells.before.filtering	2863
		cells after filtering	2862
		Total_genes	16055
		avg_numi	4826.16
		numi after filtering	4820.2
		avg_mito	0.875636
		mito after filtering	0.87594
CSF-A	CSF-A-FBS-2	Total_cells.before.filtering	4488
		cells after filtering	4477
		Total_genes	16304
		avg_numi	3746.93
		numi after filtering	3730.2
		avg_mito	1.97484
		mito after filtering	1.94549
CSF-A	CSF-A-REC-1	Total_cells.before.filtering	3458
		cells after filtering	3456
		Total_genes	16267
		avg_numi	3612.85
		numi after filtering	3606.37
		avg_mito	0.805053
		mito after filtering	0.79894
CSF-A	CSF-A-REC-2	Total_cells.before.filtering	2916
		cells after filtering	2886
		Total_genes	15328
		avg_numi	2930.85
		numi after filtering	2954.21
		avg_mito	2.5391
		mito after filtering	2.30675
CSF-A	CSF-A-DNA-1	Total_cells.before.filtering	2995
		cells after filtering	2993
		Total_genes	16027
		avg_numi	4929.48
		numi after filtering	4925.96
		avg_mito	0.984362
		mito after filtering	0.976984
CSF-A	CSF-A-DNA-2	Total_cells.before.filtering	3885
		cells after filtering	3867
		Total_genes	16501
		avg_numi	4728.56
		numi after filtering	4706.64
		avg_mito	2.09062
		mito after filtering	2.03214
CSF-A	CSF-A-FRE-ALL	Total_cells.before.filtering	7924
		cells after filtering	7660
		Total_genes	15874.3
		avg_numi	6948.4
		numi after filtering	6171.12
		avg_mito	1.77141
		mito after filtering	1.77619
CSF-A	CSF-A-FBS-ALL	Total_cells.before.filtering	7351
		cells after filtering	7339
		Total_genes	16179.5
		avg_numi	4286.55
		numi after filtering	4275.2
		avg_mito	1.42524
		mito after filtering	1.41071
CSF-A	CSF-A-REC-ALL	Total_cells.before.filtering	6374
		cells after filtering	6342
		Total_genes	15797.5
		avg_numi	3271.85
		numi after filtering	3280.29
		avg_mito	1.67208
		mito after filtering	1.55285
CSF-A	CSF-A-DNA-ALL	Total_cells.before.filtering	6880
		cells after filtering	6860
		Total_genes	16264
		avg_numi	4829.02
		numi after filtering	4816.3
		avg_mito	1.53749
		mito after filtering	1.50456
CSF-B	CSF-B-FRE-1	Total_cells.before.filtering	3071
		cells after filtering	3021
		Total_genes	17259
		avg_numi	7560.73
		numi after filtering	7296.65
		avg_mito	2.45094
		mito after filtering	2.43877
CSF-B	CSF-B-FBS-1	Total_cells.before.filtering	1380
		cells after filtering	1375
		Total_genes	13070
		avg_numi	1891.37
		numi after filtering	1881.08
		avg_mito	2.32937
		mito after filtering	2.2634
CSF-B	CSF-B-REC	Total_cells.before.filtering	972
		cells after filtering	809
		Total_genes	14009
		avg_numi	3386.31
		numi after filtering	3704.58
		avg_mito	9.71764
		mito after filtering	5.91104
CSF-C	CSF-C-FRE	Total_cells.before.filtering	1841
		cells after filtering	1839
		Total_genes	15202
		avg_numi	4419.94
		numi after filtering	4400.14
		avg_mito	1.50777
		mito after filtering	1.50842
CSF-C	CSF-C-FBS	Total_cells.before.filtering	1366
		cells after filtering	1365
		Total_genes	13116
		avg_numi	2004.95
		numi after filtering	2005.85
		avg_mito	2.4272
		mito after filtering	2.41092
CSF-C	CSF-C-REC	Total_cells.before.filtering	2341
		cells after filtering	2340
		Total_genes	14166
		avg_numi	2441.66
		numi after filtering	2442.43
		avg_mito	1.71866
		mito after filtering	1.70987
CSF-C	CSF-C-DNA	Total_cells.before.filtering	576
		cells after filtering	574
		Total_genes	12618
		avg_numi	3420.61
		numi after filtering	3430.47
		avg_mito	3.76198
		mito after filtering	3.7018
CSF-D	CSF-D-FBS	Total_cells.before.filtering	1877
		cells after filtering	1862
		Total_genes	14443
		avg_numi	3300.03
		numi after filtering	3318.73
		avg_mito	3.75547
		mito after filtering	3.59952
CSF-D	CSF-D-REC	Total_cells.before.filtering	1271
		cells after filtering	1233
		Total_genes	14891
		avg_numi	4879.77
		numi after filtering	4539.7
		avg_mito	3.1124
		mito after filtering	2.86737
CSF-D	CSF-D-DNA	Total_cells.before.filtering	455
		cells after filtering	440
		Total_genes	12983
		avg_numi	5519.88
		numi after filtering	5114.53
		avg_mito	2.50162
		mito after filtering	2.23691
CSF-E	CSF-E-FBS	Total_cells.before.filtering	1740
		cells after filtering	1736
		Total_genes	15164
		avg_numi	5188.44
		numi after filtering	5153.57
		avg_mito	1.74307
		mito after filtering	1.74524
CSF-E	CSF-E-REC	Total_cells.before.filtering	1252
		cells after filtering	1229
		Total_genes	13832
		avg_numi	2482.01
		numi after filtering	2515.58
		avg_mito	3.90401
		mito after filtering	3.49948
CSF-F	CSF-F-FBS	Total_cells.before.filtering	6428
		cells after filtering	6395
		Total_genes	17989
		avg_numi	4624.92
		numi after filtering	4597.97
		avg_mito	2.71123
		mito after filtering	2.62782
CSF-F	CSF-F-REC	Total_cells.before.filtering	9258
		cells after filtering	9219
		Total_genes	18472
		avg_numi	3967.49
		numi after filtering	3957.63
		avg_mito	3.0738
		mito after filtering	2.98743
CSF-G	CSF-G-FBS	Total_cells.before.filtering	2037
		cells after filtering	1938
		Total_genes	16726
		avg_numi	7868.76
		numi after filtering	7466.62
		avg_mito	3.89679
		mito after filtering	3.51357
CSF-G	CSF-G-REC	Total_cells.before.filtering	2380
		cells after filtering	2218
		Total_genes	17353
		avg_numi	6484.64
		numi after filtering	6326.26
		avg_mito	5.17533
		mito after filtering	3.85447
CSF-G	CSF-G-DNA	Total_cells.before.filtering	1755
		cells after filtering	1666
		Total_genes	16423
		avg_numi	7639.84
		numi after filtering	7174.09
		avg_mito	3.76053
		mito after filtering	3.47025
CSF-H	CSF-H-FRE	Total_cells.before.filtering	765
		cells after filtering	764
		Total_genes	13878
		avg_numi	4739.46
		numi after filtering	4743.8
		avg_mito	3.0997
		mito after filtering	3.07284
CSF-H	CSF-H-REC	Total_cells.before.filtering	686
		cells after filtering	681
		Total_genes	12702
		avg_numi	2952.34
		numi after filtering	2966.55
		avg_mito	3.47536
		mito after filtering	3.32128
CSF-I	CSF-I-FBS-1	Total_cells.before.filtering	282
		cells after filtering	274
		Total_genes	13251
		avg_numi	6200.84
		numi after filtering	5775.09
		avg_mito	1.74698
		mito after filtering	1.75786
CSF-I	CSF-I-FBS-2	Total_cells.before.filtering	1283
		cells after filtering	1275
		Total_genes	14807
		avg_numi	5357.34
		numi after filtering	5234.82
		avg_mito	0.922474
		mito after filtering	0.926796
CSF-I	CSF-I-FBS-3	Total_cells.before.filtering	2703
		cells after filtering	2698
		Total_genes	15926
		avg_numi	3936.7
		numi after filtering	3915.99
		avg_mito	2.21359
		mito after filtering	2.2017
CSF-I	CSF-I-FBS-ALL	Total_cells.before.filtering	4268
		cells after filtering	4247
		Total_genes	14661.3
		avg_numi	5164.96
		numi after filtering	4975.3
		avg_mito	1.62768
		mito after filtering	1.62879
CSF-J	CSF-J-FRE	Total_cells.before.filtering	2678
		cells after filtering	2626
		Total_genes	16442
		avg_numi	6043.37
		numi after filtering	5578.73
		avg_mito	0.657256
		mito after filtering	0.661172
CSF-J	CSF-J-FBS	Total_cells.before.filtering	2671
		cells after filtering	2660
		Total_genes	15782
		avg_numi	3104.07
		numi after filtering	3080.04
		avg_mito	1.9828
		mito after filtering	1.92334
	ALL FRESH SAMPLES	Total_cells.before.filtering	16279
		cells after filtering	15910
		Total_genes	15731.1
		avg_numi	5942.38
		numi after filtering	5638.09
		avg_mito	1.89742
		mito after filtering	1.89148
	ALL FBS SAMPLES	Total_cells.before.filtering	24570
		cells after filtering	24395
		Total_genes	15272.3
		avg_numi	4432.85
		numi after filtering	4336.51
		avg_mito	2.30865
		mito after filtering	2.22864
	ALL REC SAMPLES	Total_cells.before.filtering	22154
		cells after filtering	21853
		Total_genes	14838.5
		avg_numi	3340.21
		numi after filtering	3343.82
		avg_mito	3.81056
		mito after filtering	3.12133
	ALL DNA SAMPLES	Total_cells.before.filtering	9666
		cells after filtering	9540
		Total_genes	14572
		avg_numi	5352.34
		numi after filtering	5133.85
		avg_mito	2.8904
		mito after filtering	2.72838
	ALL CSF SAMPLES	Total_cells.before.filtering	72669
		cells after filtering	71698
		Total_genes	15103.5
		avg_numi	4766.94
		numi after filtering	4613.07
		avg_mito	2.72676
		mito after filtering	2.49246
